# Supplementary material for: Two new species and distribution records for the genus Bohayella Belokobylskij, 1987 from Costa Rica (Hymenoptera, Braconidae, Cardiochilinae)
Source: Zookeys. 2020 Nov 24;996:93–105. doi: 10.3897/zookeys.996.59075 (PMC7710688; doi:10.3897/zookeys.996.59075)
Supplement: XML Treatment for Bohayella [file zookeys.996.59075-treatment1.xml]

<!DOCTYPE tp:taxon-treatment
  PUBLIC "-//TaxonX//DTD Taxonomic Treatment Publishing DTD v0 20100105//EN" "tax-treatment-NSO.dtd">
<tp:taxon-treatment xmlns:tp="http://www.plazi.org/taxpub"><tp:treatment-meta><kwd-group><label>Taxon classification</label><kwd><named-content xmlns:xlink="http://www.w3.org/1999/xlink" content-type="kingdom">Animalia</named-content></kwd><kwd><named-content xmlns:xlink="http://www.w3.org/1999/xlink" content-type="order">Hymenoptera</named-content></kwd><kwd><named-content xmlns:xlink="http://www.w3.org/1999/xlink" content-type="family">Braconidae</named-content></kwd></kwd-group><mixed-citation publication-type="journal"><person-group><name><surname>Kang</surname><given-names>Ilgoo</given-names></name><name><surname>Shaw</surname><given-names>Scott R.</given-names></name><name><surname>Lord</surname><given-names>Nathan P.</given-names></name></person-group><article-title>Two new species and distribution records for the genus <italic><tp:taxon-name><tp:taxon-name-part taxon-name-part-type="genus" reg="Bohayella">Bohayella</tp:taxon-name-part></tp:taxon-name></italic> Belokobylskij, 1987 from Costa Rica (<tp:taxon-name><tp:taxon-name-part taxon-name-part-type="order">Hymenoptera</tp:taxon-name-part></tp:taxon-name>, <tp:taxon-name><tp:taxon-name-part taxon-name-part-type="family">Braconidae</tp:taxon-name-part></tp:taxon-name>, <tp:taxon-name><tp:taxon-name-part taxon-name-part-type="subfamily">Cardiochilinae</tp:taxon-name-part></tp:taxon-name>)</article-title><source>Zookeys</source><day>24</day><month>11</month><year>2020</year><volume>996</volume><fpage>93</fpage><lpage>105</lpage><pub-id pub-id-type="doi">10.3897/zookeys.996.59075</pub-id></mixed-citation></tp:treatment-meta><tp:nomenclature><tp:taxon-name><object-id xmlns:xlink="http://www.w3.org/1999/xlink" content-type="arpha" xlink:type="simple">092F2980-291B-58DF-A0E1-17D7C0E61868</object-id>
            <tp:taxon-name-part taxon-name-part-type="genus" reg="Bohayella">Bohayella</tp:taxon-name-part>
          </tp:taxon-name><tp:taxon-authority>Belokobylskij, 1987</tp:taxon-authority></tp:nomenclature><tp:treatment-sec sec-type="type species" id="SECID0E3LAC"><title>Type species.</title><p><italic><tp:taxon-name><tp:taxon-name-part taxon-name-part-type="genus" reg="Bohayella">Bohayella</tp:taxon-name-part> <tp:taxon-name-part taxon-name-part-type="species" reg="tobiasi">tobiasi</tp:taxon-name-part></tp:taxon-name></italic> Belokobylskij, 1987.</p></tp:treatment-sec><tp:treatment-sec sec-type="diagnosis" id="SECID0ENMAC"><title>Diagnosis</title><p><bold>(based on <xref ref-type="bibr" rid="B7">Dangerfield et al. (1999)</xref> with modifications and additions).</bold> Diagnostic characters of <italic><tp:taxon-name><tp:taxon-name-part taxon-name-part-type="genus" reg="Bohayella">Bohayella</tp:taxon-name-part></tp:taxon-name></italic> based on Old World members were described in <xref ref-type="bibr" rid="B4">Belokobylskij (1987)</xref> (in Russian) and <xref ref-type="bibr" rid="B7">Dangerfield et al. (1999)</xref> (in English). The following are re-described or additional characters based on morphological characters of both Old World and New World members.</p><p>Members of the genus can be identified by setose compound eyes (length and density variable); ventro-posteriorly moderately extended gena (Fig. <xref ref-type="fig" rid="F3">3F</xref>).broad clypeus without clypeal tubercles (Figs <xref ref-type="fig" rid="F3">3B</xref>, <xref ref-type="fig" rid="F4">4C</xref>); absence of occipital carina; uni- or bi-dentate mandible; 5- or 6-segmented maxillary palpus; 4-segmented labial palpus; short mouthparts (galea and glossa); deep and broad notauli and scutellar sulcus (Figs <xref ref-type="fig" rid="F3">3C, F</xref>, <xref ref-type="fig" rid="F4">4B, D</xref>); scutellum with apical cup-like pit (Figs <xref ref-type="fig" rid="F3">3C, F</xref>, <xref ref-type="fig" rid="F4">4B, D</xref>); fully developed propodeal areola (Figs <xref ref-type="fig" rid="F3">3D, F</xref>, <xref ref-type="fig" rid="F4">4B, E</xref>); moderately to strongly sculptured pronotum and mesopleuron; presence of epicnemial carina (Figs <xref ref-type="fig" rid="F3">3A</xref>, <xref ref-type="fig" rid="F4">4A</xref>); well-defined and crenulate precoxal sulcus (Figs <xref ref-type="fig" rid="F3">3A</xref>, <xref ref-type="fig" rid="F4">4A</xref>); absence of apical cup-like projection of hind tibia (Figs <xref ref-type="fig" rid="F3">3A</xref>, <xref ref-type="fig" rid="F4">4A</xref>); cylindrical or antero-posteriorly slightly expanded hind basitarsus (but never expanded like hind basitarsi found in members of <italic><tp:taxon-name><tp:taxon-name-part taxon-name-part-type="genus" reg="Hartemita">Hartemita</tp:taxon-name-part></tp:taxon-name></italic> Cameron, 1910) (Figs <xref ref-type="fig" rid="F3">3A</xref>, <xref ref-type="fig" rid="F4">4A</xref>); pectinate tarsal claw with sharp or obtuse apical tooth; entirely or apically infuscate forewing; absence of 1r vein of forewing; absence of 3r vein of forewing; basally angled or smoothly curved Rs vein; absence of 2-1A vein of hind wing; narrow and elongate <abbrev xmlns:xlink="http://www.w3.org/1999/xlink" xlink:title="first metasomal tergite" id="ABBRID0EWPAC" xlink:type="simple">T1</abbrev> (median length of <abbrev xmlns:xlink="http://www.w3.org/1999/xlink" xlink:title="first metasomal tergite" id="ABBRID0E1PAC" xlink:type="simple">T1</abbrev> 4.0–6.3× longer than its apical width) (Figs <xref ref-type="fig" rid="F3">3D, F</xref>, <xref ref-type="fig" rid="F4">4B, E</xref>); short <abbrev xmlns:xlink="http://www.w3.org/1999/xlink" xlink:title="second metasomal tergite" id="ABBRID0EHAAE" xlink:type="simple">T2</abbrev>; a medio-basal ball-like projection of <abbrev xmlns:xlink="http://www.w3.org/1999/xlink" xlink:title="second metasomal tergite" id="ABBRID0ELAAE" xlink:type="simple">T2</abbrev> (Figs <xref ref-type="fig" rid="F3">3D, F</xref>, <xref ref-type="fig" rid="F4">4B, E</xref>); short and truncate hypopygium (Figs <xref ref-type="fig" rid="F3">3A</xref>, <xref ref-type="fig" rid="F4">4A</xref>); short ovipositor (if protruded, strongly downcurved); short ovipositor sheath (&lt; ~0.2× longer than hind tibia) (Figs <xref ref-type="fig" rid="F3">3A</xref>, <xref ref-type="fig" rid="F4">4A</xref>).</p></tp:treatment-sec><tp:treatment-sec><!--Section generated to contain objects referenced in tp:taxon-treatment.--><fig id="F3" position="float" orientation="portrait"><object-id xmlns:xlink="http://www.w3.org/1999/xlink" content-type="doi" xlink:type="simple">10.3897/zookeys.996.59075.figure3</object-id><object-id xmlns:xlink="http://www.w3.org/1999/xlink" content-type="arpha" xlink:type="simple">6A366F7D-FAAE-5231-9E41-F1BED7C4422D</object-id><label>Figure 3.</label><caption><p><italic><tp:taxon-name><tp:taxon-name-part taxon-name-part-type="genus" reg="Bohayella">B.</tp:taxon-name-part> <tp:taxon-name-part taxon-name-part-type="species" reg="geraldinae">geraldinae</tp:taxon-name-part></tp:taxon-name></italic> sp. nov., holotype <bold>A</bold> lateral habitus <bold>B</bold> anterior head <bold>C</bold> dorsal mesonotum <bold>D</bold> dorsal propodeum and <abbrev xmlns:xlink="http://www.w3.org/1999/xlink" xlink:title="first metasomal tergite" id="ABBRID0EWLAE" xlink:type="simple">T1</abbrev>–<abbrev xmlns:xlink="http://www.w3.org/1999/xlink" xlink:title="third metasomal tergite" id="ABBRID0E1LAE" xlink:type="simple">T3</abbrev><bold>E</bold> hind tarsal claw <bold>F</bold> dorsal habitus.</p></caption><graphic xmlns:xlink="http://www.w3.org/1999/xlink" xlink:href="zookeys-996-093-g003.jpg" position="float" orientation="portrait" xlink:type="simple" id="oo_478782.jpg"><uri content-type="original_file" xlink:type="simple">https://binary.pensoft.net/fig/478782</uri></graphic></fig><fig id="F4" position="float" orientation="portrait"><object-id xmlns:xlink="http://www.w3.org/1999/xlink" content-type="doi" xlink:type="simple">10.3897/zookeys.996.59075.figure4</object-id><object-id xmlns:xlink="http://www.w3.org/1999/xlink" content-type="arpha" xlink:type="simple">548133F8-0830-57AD-A2E5-DF0AAAFE00A6</object-id><label>Figure 4.</label><caption><p><italic><tp:taxon-name><tp:taxon-name-part taxon-name-part-type="genus" reg="Bohayella">B.</tp:taxon-name-part> <tp:taxon-name-part taxon-name-part-type="species" reg="hansoni">hansoni</tp:taxon-name-part></tp:taxon-name></italic> sp. nov., holotype. <bold>A</bold> lateral habitus <bold>B</bold> dorsal habitus <bold>C</bold> anterior head <bold>D</bold> dorsal mesonotum <bold>E</bold> dorsal propodeum and anterior metasoma.</p></caption><graphic xmlns:xlink="http://www.w3.org/1999/xlink" xlink:href="zookeys-996-093-g004.jpg" position="float" orientation="portrait" xlink:type="simple" id="oo_478785.jpg"><uri content-type="original_file" xlink:type="simple">https://binary.pensoft.net/fig/478785</uri></graphic></fig></tp:treatment-sec><ref-list><ref id="B7"><mixed-citation xmlns:xlink="http://www.w3.org/1999/xlink" xlink:type="simple"><person-group><name name-style="western"><surname>Dangerfield</surname><given-names>PC</given-names></name><name name-style="western"><surname>Austin</surname><given-names>AD</given-names></name><name name-style="western"><surname>Whitfield</surname><given-names>JB</given-names></name></person-group> (<year>1999</year>) <article-title>Systematics of the world genera of <tp:taxon-name><tp:taxon-name-part taxon-name-part-type="subfamily">Cardiochilinae</tp:taxon-name-part></tp:taxon-name> (<tp:taxon-name><tp:taxon-name-part taxon-name-part-type="order">Hymenoptera</tp:taxon-name-part></tp:taxon-name>: <tp:taxon-name><tp:taxon-name-part taxon-name-part-type="family">Braconidae</tp:taxon-name-part></tp:taxon-name>).</article-title><source>Invertebrate Systematics</source><volume>13</volume>(<issue>6</issue>): <fpage>917</fpage>–<lpage>976</lpage>. <ext-link xlink:type="simple" ext-link-type="doi" xlink:href="10.1071/IT98020">https://doi.org/10.1071/IT98020</ext-link></mixed-citation></ref><ref id="B4"><mixed-citation xmlns:xlink="http://www.w3.org/1999/xlink" xlink:type="simple"><person-group><name name-style="western"><surname>Belokobylskij</surname><given-names>SA</given-names></name></person-group> (<year>1987</year>) <article-title>A new genus of the subfamily <tp:taxon-name><tp:taxon-name-part taxon-name-part-type="subfamily">Cardiochilinae</tp:taxon-name-part></tp:taxon-name> (<tp:taxon-name><tp:taxon-name-part taxon-name-part-type="order">Hymenoptera</tp:taxon-name-part></tp:taxon-name>, <tp:taxon-name><tp:taxon-name-part taxon-name-part-type="family">Braconidae</tp:taxon-name-part></tp:taxon-name>) from the USSR Far East.</article-title><source>Zoologicheskiy Zhurnal</source><volume>66</volume>(<issue>2</issue>): <fpage>302</fpage>–<lpage>304</lpage>.</mixed-citation></ref></ref-list></tp:taxon-treatment>
