# Supplementary material for: Two new species and distribution records for the genus Bohayella Belokobylskij, 1987 from Costa Rica (Hymenoptera, Braconidae, Cardiochilinae)
Source: Zookeys. 2020 Nov 24;996:93–105. doi: 10.3897/zookeys.996.59075 (PMC7710688; doi:10.3897/zookeys.996.59075)
Supplement: XML Treatment for Bohayella geraldinae [file zookeys.996.59075-treatment2.xml]

<!DOCTYPE tp:taxon-treatment
  PUBLIC "-//TaxonX//DTD Taxonomic Treatment Publishing DTD v0 20100105//EN" "tax-treatment-NSO.dtd">
<tp:taxon-treatment xmlns:tp="http://www.plazi.org/taxpub"><tp:treatment-meta><kwd-group><label>Taxon classification</label><kwd><named-content xmlns:xlink="http://www.w3.org/1999/xlink" content-type="kingdom">Animalia</named-content></kwd><kwd><named-content xmlns:xlink="http://www.w3.org/1999/xlink" content-type="order">Hymenoptera</named-content></kwd><kwd><named-content xmlns:xlink="http://www.w3.org/1999/xlink" content-type="family">Braconidae</named-content></kwd></kwd-group><mixed-citation publication-type="journal"><person-group><name><surname>Kang</surname><given-names>Ilgoo</given-names></name><name><surname>Shaw</surname><given-names>Scott R.</given-names></name><name><surname>Lord</surname><given-names>Nathan P.</given-names></name></person-group><article-title>Two new species and distribution records for the genus <italic><tp:taxon-name><tp:taxon-name-part taxon-name-part-type="genus" reg="Bohayella">Bohayella</tp:taxon-name-part></tp:taxon-name></italic> Belokobylskij, 1987 from Costa Rica (<tp:taxon-name><tp:taxon-name-part taxon-name-part-type="order">Hymenoptera</tp:taxon-name-part></tp:taxon-name>, <tp:taxon-name><tp:taxon-name-part taxon-name-part-type="family">Braconidae</tp:taxon-name-part></tp:taxon-name>, <tp:taxon-name><tp:taxon-name-part taxon-name-part-type="subfamily">Cardiochilinae</tp:taxon-name-part></tp:taxon-name>)</article-title><source>Zookeys</source><day>24</day><month>11</month><year>2020</year><volume>996</volume><fpage>93</fpage><lpage>105</lpage><pub-id pub-id-type="doi">10.3897/zookeys.996.59075</pub-id></mixed-citation></tp:treatment-meta><tp:nomenclature><tp:taxon-name><object-id xmlns:xlink="http://www.w3.org/1999/xlink" content-type="arpha" xlink:type="simple">E80E167A-E9EA-56D1-B74F-036C4920D938</object-id>
            <tp:taxon-name-part taxon-name-part-type="genus" reg="Bohayella">Bohayella</tp:taxon-name-part>
            <tp:taxon-name-part taxon-name-part-type="species" reg="geraldinae">geraldinae</tp:taxon-name-part>
            <object-id xmlns:xlink="http://www.w3.org/1999/xlink" content-type="zoobank" xlink:type="simple">http://zoobank.org/FC39B76A-3AC3-41D7-9420-7148410F6D2C</object-id>
          </tp:taxon-name><tp:taxon-authority>Kang</tp:taxon-authority><tp:taxon-status xmlns:xlink="http://www.w3.org/1999/xlink" xlink:type="simple">sp. nov.</tp:taxon-status><xref ref-type="fig" rid="F3">Figure 3</xref></tp:nomenclature><tp:treatment-sec sec-type="material" id="SECID0EAGAE"><title>Material examined.</title><p><bold><italic>Holotype</italic></bold> Costa Rica • ♀; female, Heredia, 3 km S. Puerto Viejo <abbrev xmlns:xlink="http://www.w3.org/1999/xlink" xlink:title="Organization for Tropical Studies" id="ABBRID0ELGAE" xlink:type="simple">OTS</abbrev>, La Selva; 100 m; x.1992; P. Hanson; huertos Malaise trap set by G. Wright. <bold><italic>Paratypes</italic></bold> Costa Rica • 1 ♀; same data as for holotype; xi.1992 • 1 ♂; male; same collecting data as for preceding; <named-content xmlns:xlink="http://www.w3.org/1999/xlink" content-type="dwc:verbatimCoordinates" xlink:type="simple"><named-content content-type="geo-json" specific-use="{&#34;type&#34;:&#34;Point&#34;,&#34;coordinates&#34;:[-84.016667,10.433333]}" id="NCID0EVGAE" xlink:type="simple">10°26'N, 84°01'W</named-content></named-content>; 4. iv. 1987; H. A. Hespenheide.</p></tp:treatment-sec><tp:treatment-sec sec-type="diagnosis" id="SECID0E1GAE"><title>Diagnosis.</title><p><italic><tp:taxon-name><tp:taxon-name-part taxon-name-part-type="genus" reg="Bohayella">Bohayella</tp:taxon-name-part> <tp:taxon-name-part taxon-name-part-type="species" reg="geraldinae">geraldinae</tp:taxon-name-part></tp:taxon-name></italic> sp. nov. can be recognized by the following combination of characters: apical maxillary palpomere as long as fifth maxillary palpomere; median crenula of notauli as long as median crenula of scutellar sulcus; scutellar sulcus with one median crenula; hind basitarsus antero-posteriorly slightly expanded; dorsal metasoma mostly pale.</p></tp:treatment-sec><tp:treatment-sec sec-type="description" id="SECID0ELHAE"><title>Description.</title><p><bold>Female.</bold> Body 4.6–4.8 mm. Forewing length: ~ 4.2 mm Antenna length: ~ 4.8 mm. <bold><italic>Head</italic>.</bold> Antenna 34-segmented. Interantennal space with well-developed median carina. <abbrev xmlns:xlink="http://www.w3.org/1999/xlink" xlink:title="distance between posterior ocelli" id="ABBRID0EXHAE" xlink:type="simple">POL</abbrev> ~ 1.38× longer than diameter of anterior ocellus (11:8) (Fig. <xref ref-type="fig" rid="F3">3F</xref>). Eye sparsely setose with short setae; median width of eye 0.75× longer than median width of gena in lateral view (36:48). Width of clypeus ~ 2.07× longer than height (60:29) (Fig. <xref ref-type="fig" rid="F3">3B</xref>). Malar space ~ 2.62× longer than basal width of mandible (34:13) (Fig. <xref ref-type="fig" rid="F3">3B</xref>). Mandible bidentate. Maxillary palpus 6-segmented; apical maxillary palpomere as long as fifth maxillary palpomere. <bold><italic>Mesosoma</italic>.</bold> Mesoscutum with sharp margin (Fig. <xref ref-type="fig" rid="F3">3C, F</xref>). Notauli broadly converging at base, with 11 crenulae; median crenula of notauli as long as median crenula of scutellar sulcus (Fig. <xref ref-type="fig" rid="F3">3C, F</xref>). Scutellar sulcus with one median crenula (Fig. <xref ref-type="fig" rid="F3">3C, F</xref>). Postscutellar depression present (Fig. <xref ref-type="fig" rid="F3">3C, F</xref>). Propodeum rugulose with well-defined median areola; median transverse carina on propodeum reaching lateral margin (Fig. <xref ref-type="fig" rid="F3">3D, F</xref>). Pronotum dorso-posteriorly crenulate and antero-ventrally smooth. Mesopleuron dorsally and posteriorly with crenulate margin (Fig. <xref ref-type="fig" rid="F3">3A</xref>). Mesosternal sulcus broad and crenulate. Metapleuron rugulose. <bold><italic>Legs</italic>.</bold> Basal spur on fore tibia ~ 0.86× longer than basitarsus (30:35). Width of hind femur ~ 0.34× longer than its length (42:124). Basal spur on hind tibia ~ 0.76× longer than basitarsus (58:76). Hind tarsal claw pectinate, with four sharp teeth (Fig. <xref ref-type="fig" rid="F3">3E</xref>). <bold><italic>Wings</italic>.</bold> Forewing second submarginal cell trapezoidal, ~ 0.35× longer than maximum width (30:85); 3r absent (Note: one specimen has basally present 3r vein in particular angle); Rs sharply angled at basal third; stigma ~ 2.67× longer than medial width (80:30). 1CUa short, 0.23× longer than 1CUb (12:52). Hind wing 2-1A absent. <bold><italic>Metasoma</italic>.</bold><abbrev xmlns:xlink="http://www.w3.org/1999/xlink" xlink:title="first metasomal tergite" id="ABBRID0ETJAE" xlink:type="simple">T1</abbrev> with a pair of lateral sutures posteriorly reduced, median length of <abbrev xmlns:xlink="http://www.w3.org/1999/xlink" xlink:title="first metasomal tergite" id="ABBRID0EXJAE" xlink:type="simple">T1</abbrev> ~ 5.07× longer than apical width (71:14) (Fig. <xref ref-type="fig" rid="F3">3D, F</xref>). <abbrev xmlns:xlink="http://www.w3.org/1999/xlink" xlink:title="second metasomal tergite" id="ABBRID0E6JAE" xlink:type="simple">T2</abbrev> with a ball-like projection, medially 0.21× longer than <abbrev xmlns:xlink="http://www.w3.org/1999/xlink" xlink:title="first metasomal tergite" id="ABBRID0EDKAE" xlink:type="simple">T1</abbrev> (15:71) (Fig. <xref ref-type="fig" rid="F3">3D, F</xref>). <abbrev xmlns:xlink="http://www.w3.org/1999/xlink" xlink:title="third metasomal tergite" id="ABBRID0ELKAE" xlink:type="simple">T3</abbrev> ~ 2.13× longer than <abbrev xmlns:xlink="http://www.w3.org/1999/xlink" xlink:title="second metasomal tergite" id="ABBRID0EPKAE" xlink:type="simple">T2</abbrev> medially (32:15) (Fig. <xref ref-type="fig" rid="F3">3D, F</xref>). Protruded ovipositor sheath ~ 0.13× longer than hind tibia and apically setose (20:154) (Fig. <xref ref-type="fig" rid="F3">3A</xref>).</p><p><bold>Male.</bold> Body ~ 5.0 mm. Same as female except for the following characters: antenna 32-segmented, melanistic color does not reach the dorsal margin of foramen magnum.</p><p><bold>Color.</bold> Body mostly pale; the following areas are melanistic: antenna, vertex, frons, dorsal occiput, maxillary palpus, labial palpus, lateral mesonotal lobe (pale basally), lateral scutellum, margin of metanotum, apical fore femur, fore tibia, apical fore tarsus, apical mid femur, mid tibia, apical mid tarsus, apical hind femur, basal and apical hind tibia, apical hind tarsus, posterior <abbrev xmlns:xlink="http://www.w3.org/1999/xlink" xlink:title="fifth metasomal tergite" id="ABBRID0EPMAE" xlink:type="simple">T5</abbrev> and <abbrev xmlns:xlink="http://www.w3.org/1999/xlink" xlink:title="sixth metasomal tergite" id="ABBRID0ETMAE" xlink:type="simple">T6</abbrev> (weakly), entire <abbrev xmlns:xlink="http://www.w3.org/1999/xlink" xlink:title="seventh metasomal tergite" id="ABBRID0EXMAE" xlink:type="simple">T7</abbrev> and <abbrev xmlns:xlink="http://www.w3.org/1999/xlink" xlink:title="eight metasomal tergite" id="ABBRID0E2MAE" xlink:type="simple">T8</abbrev>, ovipositor sheath. Wings entirely infuscate, stigma entirely melanistic.</p></tp:treatment-sec><tp:treatment-sec sec-type="host" id="SECID0E6MAE"><title>Host.</title><p>Unknown.</p></tp:treatment-sec><tp:treatment-sec sec-type="distribution" id="SECID0EENAE"><title>Distribution.</title><p><italic><tp:taxon-name><tp:taxon-name-part taxon-name-part-type="genus" reg="Bohayella">Bohayella</tp:taxon-name-part> <tp:taxon-name-part taxon-name-part-type="species" reg="geraldinae">geraldinae</tp:taxon-name-part></tp:taxon-name></italic> sp. nov. is known only from the La Selva Biological Station owned and managed by Organization for Tropical Studies (<abbrev xmlns:xlink="http://www.w3.org/1999/xlink" xlink:title="Organization for Tropical Studies" id="ABBRID0EVNAE" xlink:type="simple">OTS</abbrev>) in Heredia, Costa Rica at an elevation of 100 m (Figs <xref ref-type="fig" rid="F1">1</xref>, <xref ref-type="fig" rid="F2">2</xref>). The station is located in the Caribbean lowlands, at a confluence of the Sarapiquí river and Puerto Viejo (<xref ref-type="bibr" rid="B18">McDade and Hartshorn 1994</xref>). According to Holdridge’s life zone system (<xref ref-type="bibr" rid="B14">Holdridge 1967</xref>), the station is in the tropical wet forest region (<xref ref-type="bibr" rid="B12">Hartshorn and Peralta 1987</xref>), and the average annual precipitation in the area is ~ 4,000 mm (<xref ref-type="bibr" rid="B22">Sanford et al. 1994</xref>).</p><fig id="F1" position="float" orientation="portrait"><object-id xmlns:xlink="http://www.w3.org/1999/xlink" content-type="doi" xlink:type="simple">10.3897/zookeys.996.59075.figure1</object-id><object-id xmlns:xlink="http://www.w3.org/1999/xlink" content-type="arpha" xlink:type="simple">87E406A3-4CD7-537E-A468-8358E53F3268</object-id><label>Figure 1.</label><caption><p>Distribution map of the species of <italic><tp:taxon-name><tp:taxon-name-part taxon-name-part-type="genus" reg="Bohayella">Bohayella</tp:taxon-name-part></tp:taxon-name></italic> in Costa Rica. Map data 2020 Google.</p></caption><graphic xmlns:xlink="http://www.w3.org/1999/xlink" xlink:href="zookeys-996-093-g001.jpg" position="float" orientation="portrait" xlink:type="simple" id="oo_478783.jpg"><uri content-type="original_file" xlink:type="simple">https://binary.pensoft.net/fig/478783</uri></graphic></fig><fig id="F2" position="float" orientation="portrait"><object-id xmlns:xlink="http://www.w3.org/1999/xlink" content-type="doi" xlink:type="simple">10.3897/zookeys.996.59075.figure2</object-id><object-id xmlns:xlink="http://www.w3.org/1999/xlink" content-type="arpha" xlink:type="simple">59C645EC-2FA5-5AC3-B230-16FAED29F8B5</object-id><label>Figure 2.</label><caption><p>Distribution map of <italic><tp:taxon-name><tp:taxon-name-part taxon-name-part-type="genus" reg="Bohayella">B.</tp:taxon-name-part> <tp:taxon-name-part taxon-name-part-type="species" reg="geraldinae">geraldinae</tp:taxon-name-part></tp:taxon-name></italic> sp. nov. in La Selva Biological Station in Costa Rica. Map data 2020 Google.</p></caption><graphic xmlns:xlink="http://www.w3.org/1999/xlink" xlink:href="zookeys-996-093-g002.jpg" position="float" orientation="portrait" xlink:type="simple" id="oo_478784.jpg"><uri content-type="original_file" xlink:type="simple">https://binary.pensoft.net/fig/478784</uri></graphic></fig><fig id="F3" position="float" orientation="portrait"><object-id xmlns:xlink="http://www.w3.org/1999/xlink" content-type="doi" xlink:type="simple">10.3897/zookeys.996.59075.figure3</object-id><object-id xmlns:xlink="http://www.w3.org/1999/xlink" content-type="arpha" xlink:type="simple">6A366F7D-FAAE-5231-9E41-F1BED7C4422D</object-id><label>Figure 3.</label><caption><p><italic><tp:taxon-name><tp:taxon-name-part taxon-name-part-type="genus" reg="Bohayella">B.</tp:taxon-name-part> <tp:taxon-name-part taxon-name-part-type="species" reg="geraldinae">geraldinae</tp:taxon-name-part></tp:taxon-name></italic> sp. nov., holotype <bold>A</bold> lateral habitus <bold>B</bold> anterior head <bold>C</bold> dorsal mesonotum <bold>D</bold> dorsal propodeum and <abbrev xmlns:xlink="http://www.w3.org/1999/xlink" xlink:title="first metasomal tergite" id="ABBRID0EWLAE" xlink:type="simple">T1</abbrev>–<abbrev xmlns:xlink="http://www.w3.org/1999/xlink" xlink:title="third metasomal tergite" id="ABBRID0E1LAE" xlink:type="simple">T3</abbrev><bold>E</bold> hind tarsal claw <bold>F</bold> dorsal habitus.</p></caption><graphic xmlns:xlink="http://www.w3.org/1999/xlink" xlink:href="zookeys-996-093-g003.jpg" position="float" orientation="portrait" xlink:type="simple" id="oo_478782.jpg"><uri content-type="original_file" xlink:type="simple">https://binary.pensoft.net/fig/478782</uri></graphic></fig></tp:treatment-sec><tp:treatment-sec sec-type="etymology" id="SECID0EZPAE"><title>Etymology.</title><p>This species is named in honor of Dr Geraldine Wright, a former student of the second author (SRS), Rhodes Scholar, professor in the Department of Zoology in the University of Oxford (United Kingdom), and the person who set the trap that collected the specimens.</p></tp:treatment-sec><ref-list><ref id="B18"><mixed-citation xmlns:xlink="http://www.w3.org/1999/xlink" xlink:type="simple"><person-group><name name-style="western"><surname>McDade</surname><given-names>LA</given-names></name><name name-style="western"><surname>Hartshorn</surname><given-names>GS</given-names></name></person-group> (<year>1994</year>) <article-title>La Selva Biological Station.</article-title> In: <person-group><name name-style="western"><surname>McDade</surname><given-names>LA</given-names></name><name name-style="western"><surname>Bawa</surname><given-names>KS</given-names></name><name name-style="western"><surname>Hespenheide</surname><given-names>HA</given-names></name><name name-style="western"><surname>Hartshorn</surname><given-names>GS</given-names></name></person-group> (<role>Eds</role>) <issue-title>La Selva: ecology and natural history of a neotropical rain forest.</issue-title><source>University of Chicago Press, Chicago</source>, <fpage>6</fpage>–<lpage>14</lpage>.</mixed-citation></ref><ref id="B14"><mixed-citation xmlns:xlink="http://www.w3.org/1999/xlink" xlink:type="simple"><person-group><name name-style="western"><surname>Holdridge</surname><given-names>LR</given-names></name></person-group> (<year>1967</year>) <source>Life zone ecology. Tropical science center.</source><publisher-name>San Jose</publisher-name>, <publisher-loc>Costa Rica</publisher-loc>, <size units="page">266 pp</size>.</mixed-citation></ref><ref id="B12"><mixed-citation xmlns:xlink="http://www.w3.org/1999/xlink" xlink:type="simple"><person-group><name name-style="western"><surname>Hartshorn</surname><given-names>GS</given-names></name><name name-style="western"><surname>Peralta</surname><given-names>R</given-names></name></person-group> (<year>1987</year>) <article-title>Preliminary description of primary forests along the La Selva-Volcan Barva altitudinal transect, Costa Rica.</article-title> In: <person-group><name name-style="western"><surname>Almeda</surname><given-names>F</given-names></name><name name-style="western"><surname>Pringle</surname><given-names>CM</given-names></name></person-group> (<role>Eds</role>) <issue-title>Tropical Rainforests: Diversity and Conservation.</issue-title><source>California Academy of Science, San Francisco</source>, <fpage>281</fpage>–<lpage>295</lpage>.</mixed-citation></ref><ref id="B22"><mixed-citation xmlns:xlink="http://www.w3.org/1999/xlink" xlink:type="simple"><person-group><name name-style="western"><surname>Sanford Jr</surname><given-names>RL</given-names></name><name name-style="western"><surname>Paaby</surname><given-names>P</given-names></name><name name-style="western"><surname>Luvall</surname><given-names>JC</given-names></name><name name-style="western"><surname>Phillips</surname><given-names>E</given-names></name></person-group> (<year>1994</year>) <article-title>Climate, Geomorphology, and Aquatic systems.</article-title> In: <person-group><name name-style="western"><surname>McDade</surname><given-names>LA</given-names></name><name name-style="western"><surname>Bawa</surname><given-names>KS</given-names></name><name name-style="western"><surname>Hespenheide</surname><given-names>HA</given-names></name><name name-style="western"><surname>Hartshorn</surname><given-names>GS</given-names></name></person-group> (<role>Eds</role>) <issue-title>La Selva: ecology and natural history of a neotropical rain forest.</issue-title><source>University of Chicago Press, Chicago</source>, <fpage>19</fpage>–<lpage>33</lpage>.</mixed-citation></ref></ref-list></tp:taxon-treatment>
