# Supplementary material for: Two new species and distribution records for the genus Bohayella Belokobylskij, 1987 from Costa Rica (Hymenoptera, Braconidae, Cardiochilinae)
Source: Zookeys. 2020 Nov 24;996:93–105. doi: 10.3897/zookeys.996.59075 (PMC7710688; doi:10.3897/zookeys.996.59075)
Supplement: XML Treatment for Bohayella hansoni [file zookeys.996.59075-treatment3.xml]

<!DOCTYPE tp:taxon-treatment
  PUBLIC "-//TaxonX//DTD Taxonomic Treatment Publishing DTD v0 20100105//EN" "tax-treatment-NSO.dtd">
<tp:taxon-treatment xmlns:tp="http://www.plazi.org/taxpub"><tp:treatment-meta><kwd-group><label>Taxon classification</label><kwd><named-content xmlns:xlink="http://www.w3.org/1999/xlink" content-type="kingdom">Animalia</named-content></kwd><kwd><named-content xmlns:xlink="http://www.w3.org/1999/xlink" content-type="order">Hymenoptera</named-content></kwd><kwd><named-content xmlns:xlink="http://www.w3.org/1999/xlink" content-type="family">Braconidae</named-content></kwd></kwd-group><mixed-citation publication-type="journal"><person-group><name><surname>Kang</surname><given-names>Ilgoo</given-names></name><name><surname>Shaw</surname><given-names>Scott R.</given-names></name><name><surname>Lord</surname><given-names>Nathan P.</given-names></name></person-group><article-title>Two new species and distribution records for the genus <italic><tp:taxon-name><tp:taxon-name-part taxon-name-part-type="genus" reg="Bohayella">Bohayella</tp:taxon-name-part></tp:taxon-name></italic> Belokobylskij, 1987 from Costa Rica (<tp:taxon-name><tp:taxon-name-part taxon-name-part-type="order">Hymenoptera</tp:taxon-name-part></tp:taxon-name>, <tp:taxon-name><tp:taxon-name-part taxon-name-part-type="family">Braconidae</tp:taxon-name-part></tp:taxon-name>, <tp:taxon-name><tp:taxon-name-part taxon-name-part-type="subfamily">Cardiochilinae</tp:taxon-name-part></tp:taxon-name>)</article-title><source>Zookeys</source><day>24</day><month>11</month><year>2020</year><volume>996</volume><fpage>93</fpage><lpage>105</lpage><pub-id pub-id-type="doi">10.3897/zookeys.996.59075</pub-id></mixed-citation></tp:treatment-meta><tp:nomenclature><tp:taxon-name><object-id xmlns:xlink="http://www.w3.org/1999/xlink" content-type="arpha" xlink:type="simple">B8B4FC84-1DF0-546A-865E-7321579F6150</object-id>
            <tp:taxon-name-part taxon-name-part-type="genus" reg="Bohayella">Bohayella</tp:taxon-name-part>
            <tp:taxon-name-part taxon-name-part-type="species" reg="hansoni">hansoni</tp:taxon-name-part>
            <object-id xmlns:xlink="http://www.w3.org/1999/xlink" content-type="zoobank" xlink:type="simple">http://zoobank.org/7749425B-2B7F-4E69-A115-B65ED9CAD0CF</object-id>
          </tp:taxon-name><tp:taxon-authority>Kang</tp:taxon-authority><tp:taxon-status xmlns:xlink="http://www.w3.org/1999/xlink" xlink:type="simple">sp. nov.</tp:taxon-status><xref ref-type="fig" rid="F4">Figure 4</xref></tp:nomenclature><tp:treatment-sec sec-type="material" id="SECID0ELRAE"><title>Material examined.</title><p><bold><italic>Holotype</italic></bold> Costa Rica • ♀; female, Puntarenas, San Vito, Estac. Biol., Las Alturas; 1,500 m; vi.1992; Paul Hanson; traps #1 + #2, Malaise. <bold><italic>Paratypes</italic></bold> Costa Rica • 2 ♀; same data as for holotype • 2 ♀; same collecting data as for preceding • 1 ♀; female; same collecting data as for preceding; 1,700 m; 11.iv.1993.</p></tp:treatment-sec><tp:treatment-sec sec-type="diagnosis" id="SECID0EZRAE"><title>Diagnosis.</title><p><italic><tp:taxon-name><tp:taxon-name-part taxon-name-part-type="genus" reg="Bohayella">Bohayella</tp:taxon-name-part> <tp:taxon-name-part taxon-name-part-type="species" reg="hansoni">hansoni</tp:taxon-name-part></tp:taxon-name></italic> sp. nov. can be distinguished from <italic><tp:taxon-name><tp:taxon-name-part taxon-name-part-type="genus" reg="Bohayella">B.</tp:taxon-name-part> <tp:taxon-name-part taxon-name-part-type="species" reg="geraldinae">geraldinae</tp:taxon-name-part></tp:taxon-name></italic> sp. nov. by the following characters: apical maxillary palpomere slightly longer than fifth maxillary palpomere; median crenula of notauli ~ 0.38× longer than median crenula of scutellar sulcus; scutellar sulcus with three crenulae; hind basitarsus cylindrical; dorsal metasoma mostly melanistic.</p></tp:treatment-sec><tp:treatment-sec sec-type="description" id="SECID0EVSAE"><title>Description.</title><p><bold>Female.</bold> Body 3.9–4.1 mm. Forewing length: 3.9–4.1 mm Antenna length: 4.1–4.5 mm. <bold><italic>Head</italic>.</bold> Antenna 32–34-segmented. Interantennal space with well-developed median carina. <abbrev xmlns:xlink="http://www.w3.org/1999/xlink" xlink:title="distance between posterior ocelli" id="ABBRID0EBTAE" xlink:type="simple">POL</abbrev> 1.22× longer than diameter of anterior ocellus (11:9) (Fig. <xref ref-type="fig" rid="F4">4B</xref>). Eye sparsely setose with short eye setae; length of eye ~ 0.86× longer than median width of gena in lateral view (31:36). Width of clypeus 2.00× longer than height (56:28) (Fig. <xref ref-type="fig" rid="F4">4C</xref>). Malar space 1.80× longer than basal width of mandible (36:20) (Fig. <xref ref-type="fig" rid="F4">4C</xref>). Mandible bidentate. Maxillary palpus 6-segmented; apical maxillary palpomere 1.31× longer than fifth maxillary palpomere (17:13). <bold><italic>Mesosoma</italic>.</bold> Mesoscutum with sharp margin (Fig. <xref ref-type="fig" rid="F4">4B, D</xref>). Notauli broadly converging at base, with 11 crenulae; median crenula of notauli ~ 0.38× longer than median crenula of scutellar sulcus (6:16) (Fig. <xref ref-type="fig" rid="F4">4B, D</xref>). Scutellar sulcus with three crenulae (Fig. <xref ref-type="fig" rid="F4">4B, D</xref>). Postscutellar depression present (Fig. <xref ref-type="fig" rid="F4">4B, D</xref>). Propodeum rugulose, with well-defined median areola; median transverse carina on the propodeum reaching lateral margin (Fig. <xref ref-type="fig" rid="F4">4B, E</xref>). Pronotum dorso-posteriorly crenulate and antero-ventrally smooth. Mesopleuron dorsally and posteriorly with crenulate margin (Fig. <xref ref-type="fig" rid="F4">4A</xref>). Mesosternal sulcus broad and crenulate. Metapleuron rugulose. <bold><italic>Legs</italic>.</bold> Basal spur on fore tibia ~ 0.87× longer than basitarsus (26:30). Width of hind femur ~ 0.30× longer than its length (33:111). Basal spur on hind tibia ~ 0.81× longer than basitarsus (58:72). Hind tarsal claw pectinate with four acute teeth. <bold><italic>Wings</italic>.</bold> Forewing second submarginal cell trapezoidal, ~ 0.34× longer than its maximum width (26:77); 3r absent; Rs sharply angled at basal third; stigma ~ 2.82× longer than medial width (79:28). 1CUa short, 0.23× longer than 1Cub (11:47) (Fig. <xref ref-type="fig" rid="F4">4A</xref>). Hind wing 2-1A absent. <bold><italic>Metasoma</italic>.</bold><abbrev xmlns:xlink="http://www.w3.org/1999/xlink" xlink:title="first metasomal tergite" id="ABBRID0E4UAE" xlink:type="simple">T1</abbrev> with a pair of lateral sutures posteriorly reduced, median length of <abbrev xmlns:xlink="http://www.w3.org/1999/xlink" xlink:title="first metasomal tergite" id="ABBRID0EBVAE" xlink:type="simple">T1</abbrev> 4.00× longer than apical width (56:14) (Fig. <xref ref-type="fig" rid="F4">4B, E</xref>). <abbrev xmlns:xlink="http://www.w3.org/1999/xlink" xlink:title="second metasomal tergite" id="ABBRID0EJVAE" xlink:type="simple">T2</abbrev> with a ball-like projection, medially ~ 0.20× longer than <abbrev xmlns:xlink="http://www.w3.org/1999/xlink" xlink:title="first metasomal tergite" id="ABBRID0ENVAE" xlink:type="simple">T1</abbrev> (11:56) (Fig. <xref ref-type="fig" rid="F4">4B, E</xref>). <abbrev xmlns:xlink="http://www.w3.org/1999/xlink" xlink:title="third metasomal tergite" id="ABBRID0EVVAE" xlink:type="simple">T3</abbrev> ~ 2.55× longer than <abbrev xmlns:xlink="http://www.w3.org/1999/xlink" xlink:title="second metasomal tergite" id="ABBRID0EZVAE" xlink:type="simple">T2</abbrev> medially (28:11) (Fig. <xref ref-type="fig" rid="F4">4B</xref>). Protruded ovipositor sheath ~ 0.20× longer than hind tibia and apically setose (26:129) (Fig. <xref ref-type="fig" rid="F4">4A</xref>).</p><fig id="F4" position="float" orientation="portrait"><object-id xmlns:xlink="http://www.w3.org/1999/xlink" content-type="doi" xlink:type="simple">10.3897/zookeys.996.59075.figure4</object-id><object-id xmlns:xlink="http://www.w3.org/1999/xlink" content-type="arpha" xlink:type="simple">548133F8-0830-57AD-A2E5-DF0AAAFE00A6</object-id><label>Figure 4.</label><caption><p><italic><tp:taxon-name><tp:taxon-name-part taxon-name-part-type="genus" reg="Bohayella">B.</tp:taxon-name-part> <tp:taxon-name-part taxon-name-part-type="species" reg="hansoni">hansoni</tp:taxon-name-part></tp:taxon-name></italic> sp. nov., holotype. <bold>A</bold> lateral habitus <bold>B</bold> dorsal habitus <bold>C</bold> anterior head <bold>D</bold> dorsal mesonotum <bold>E</bold> dorsal propodeum and anterior metasoma.</p></caption><graphic xmlns:xlink="http://www.w3.org/1999/xlink" xlink:href="zookeys-996-093-g004.jpg" position="float" orientation="portrait" xlink:type="simple" id="oo_478785.jpg"><uri content-type="original_file" xlink:type="simple">https://binary.pensoft.net/fig/478785</uri></graphic></fig><p><bold>Color.</bold> Body mostly pale; the following areas melanistic: antenna, vertex, frons, dorsal occiput, maxillary palpus, labial palpus, lateral mesonotal lobe (basally pale), lateral scutellum, margin of metanotum, apical fore femur, fore tibia, apical fore tarsus, apical mid femur, mid tibia, apical mid tarsus, apical hind femur, basal and apical hind tibia, apical hind tarsus, <abbrev xmlns:xlink="http://www.w3.org/1999/xlink" xlink:title="second metasomal tergite" id="ABBRID0ELXAE" xlink:type="simple">T2</abbrev>–<abbrev xmlns:xlink="http://www.w3.org/1999/xlink" xlink:title="eight metasomal tergite" id="ABBRID0EPXAE" xlink:type="simple">T8</abbrev>, ovipositor sheath. Wings entirely infuscate, stigma entirely melanistic.</p><p><bold>Male.</bold> Unknown.</p></tp:treatment-sec><tp:treatment-sec sec-type="host" id="SECID0EXXAE"><title>Host.</title><p>Unknown.</p></tp:treatment-sec><tp:treatment-sec sec-type="distribution" id="SECID0E3XAE"><title>Distribution.</title><p><italic><tp:taxon-name><tp:taxon-name-part taxon-name-part-type="genus" reg="Bohayella">Bohayella</tp:taxon-name-part> <tp:taxon-name-part taxon-name-part-type="species" reg="hansoni">hansoni</tp:taxon-name-part></tp:taxon-name></italic> sp. nov. is known only from the Las Alturas Biological research station owned and operated by Stanford University in Las Alturas, San Vito, Costa Rica at the elevations of 1,500 m and 1,700 m (Figs <xref ref-type="fig" rid="F1">1</xref>, <xref ref-type="fig" rid="F5">5</xref>).</p><fig id="F5" position="float" orientation="portrait"><object-id xmlns:xlink="http://www.w3.org/1999/xlink" content-type="doi" xlink:type="simple">10.3897/zookeys.996.59075.figure5</object-id><object-id xmlns:xlink="http://www.w3.org/1999/xlink" content-type="arpha" xlink:type="simple">DD82463D-977B-55C3-9B6F-59D01DE15994</object-id><label>Figure 5.</label><caption><p>Distribution map of <italic><tp:taxon-name><tp:taxon-name-part taxon-name-part-type="genus" reg="Bohayella">B.</tp:taxon-name-part> <tp:taxon-name-part taxon-name-part-type="species" reg="hansoni">hansoni</tp:taxon-name-part></tp:taxon-name></italic> sp. nov. from Las Alturas Biological Research Station. Map data 2020 Google.</p></caption><graphic xmlns:xlink="http://www.w3.org/1999/xlink" xlink:href="zookeys-996-093-g005.jpg" position="float" orientation="portrait" xlink:type="simple" id="oo_478786.jpg"><uri content-type="original_file" xlink:type="simple">https://binary.pensoft.net/fig/478786</uri></graphic></fig></tp:treatment-sec><tp:treatment-sec sec-type="etymology" id="SECID0ENZAE"><title>Etymology.</title><p>This species is named in honor of Dr Paul Hanson, collaborator and professor at the Escuela de Biología, Universidad de Costa Rica. He worked tirelessly for many years collecting and sorting Costa Rican braconids from Malaise samples. SRS is very grateful for his dedication to <tp:taxon-name><tp:taxon-name-part taxon-name-part-type="order">Hymenoptera</tp:taxon-name-part></tp:taxon-name> studies.</p></tp:treatment-sec><tp:treatment-sec><!--Section generated to contain objects referenced in tp:taxon-treatment.--><fig id="F1" position="float" orientation="portrait"><object-id xmlns:xlink="http://www.w3.org/1999/xlink" content-type="doi" xlink:type="simple">10.3897/zookeys.996.59075.figure1</object-id><object-id xmlns:xlink="http://www.w3.org/1999/xlink" content-type="arpha" xlink:type="simple">87E406A3-4CD7-537E-A468-8358E53F3268</object-id><label>Figure 1.</label><caption><p>Distribution map of the species of <italic><tp:taxon-name><tp:taxon-name-part taxon-name-part-type="genus" reg="Bohayella">Bohayella</tp:taxon-name-part></tp:taxon-name></italic> in Costa Rica. Map data 2020 Google.</p></caption><graphic xmlns:xlink="http://www.w3.org/1999/xlink" xlink:href="zookeys-996-093-g001.jpg" position="float" orientation="portrait" xlink:type="simple" id="oo_478783.jpg"><uri content-type="original_file" xlink:type="simple">https://binary.pensoft.net/fig/478783</uri></graphic></fig></tp:treatment-sec></tp:taxon-treatment>
